# Supplementary material for: Evaluation of the Anti-Cancer Effects of KMU-11342 in In Vitro and Ex Vivo Models of Colorectal Cancer
Source: Pharmaceuticals (Basel). 2026 Jun 25;19(7):985. doi: 10.3390/ph19070985 (PMC13415177; doi:10.3390/ph19070985)
Supplement: Supplementary file 1 [file pharmaceuticals-19-00985-s001.zip]

Archive with 2 entries (2 files):
- Supplementary Tables S1,S2.xlsx
- Supplementary Tables S3,S4,S5 and Supplementary Figure S1.pdf
