# Supplementary material for: Evaluation of the Anti-Cancer Effects of KMU-11342 in In Vitro and Ex Vivo Models of Colorectal Cancer
Source: Pharmaceuticals (Basel). 2026 Jun 25;19(7):985. doi: 10.3390/ph19070985 (PMC13415177; doi:10.3390/ph19070985)
Supplement: Supplementary file 1 [file pharmaceuticals-19-00985-s001.zip › Supplementary Tables S1,S2.xlsx]

## Sheet: Info
SUPPLEMENTARY TABLES
Supplementary Table S1	GO_results
Supplementary Table S2	KEGG_results

## Sheet: GO_results
ONTOLOGY	ID	Description	GeneRatio	BgRatio	pvalue	p.adjust	qvalue	geneID	Count
BP	GO:0018105	peptidyl-serine phosphorylation	10/19	295/18870	6.11057e-14	6.89526e-11	3.29962e-11	1017/5587/5894/1020/983/2932/6197/6195/5586/6196	10
BP	GO:0018209	peptidyl-serine modification	10/19	308/18870	9.41332e-14	6.89526e-11	3.29962e-11	1017/5587/5894/1020/983/2932/6197/6195/5586/6196	10
BP	GO:0045786	negative regulation of cell cycle	8/19	407/18870	2.68526e-09	1.12191e-06	5.36875e-07	5311/1017/25/1021/1020/11200/983/6196	8
BP	GO:0000082	G1/S transition of mitotic cell cycle	7/19	252/18870	3.06325e-09	1.12191e-06	5.36875e-07	5311/1017/1021/1020/11200/983/1018	7
BP	GO:0044843	cell cycle G1/S phase transition	7/19	279/18870	6.20261e-09	1.81737e-06	8.69672e-07	5311/1017/1021/1020/11200/983/1018	7
BP	GO:0046777	protein autophosphorylation	6/19	199/18870	3.08734e-08	7.53826e-06	3.60731e-06	5587/5159/1436/25/11200/2932	6
BP	GO:0044772	mitotic cell cycle phase transition	7/19	470/18870	2.21127e-07	4.09796e-05	1.96102e-05	5311/1017/1021/1020/11200/983/1018	7
BP	GO:0000086	G2/M transition of mitotic cell cycle	5/19	140/18870	2.2378e-07	4.09796e-05	1.96102e-05	1017/1021/11200/983/1018	5
BP	GO:0044839	cell cycle G2/M phase transition	5/19	155/18870	3.71413e-07	6.04578e-05	2.89311e-05	1017/1021/11200/983/1018	5
BP	GO:1901990	regulation of mitotic cell cycle phase transition	6/19	355/18870	9.3763e-07	0.000137363	6.57328e-05	5311/1017/1021/11200/983/1018	6
BP	GO:0051346	negative regulation of hydrolase activity	5/19	218/18870	2.00311e-06	0.000266778	0.000127662	25/5894/2932/6197/6195	5
BP	GO:0018107	peptidyl-threonine phosphorylation	4/19	100/18870	2.70718e-06	0.000330502	0.000158157	5587/1020/983/2932	4
BP	GO:0010389	regulation of G2/M transition of mitotic cell cycle	4/19	104/18870	3.16643e-06	0.000344883	0.000165038	1017/1021/983/1018	4
BP	GO:0045930	negative regulation of mitotic cell cycle	5/19	248/18870	3.76714e-06	0.000344883	0.000165038	5311/1017/25/11200/983	5
BP	GO:0046822	regulation of nucleocytoplasmic transport	4/19	109/18870	3.81886e-06	0.000344883	0.000165038	5587/1020/983/2932	4
BP	GO:0018210	peptidyl-threonine modification	4/19	110/18870	3.96044e-06	0.000344883	0.000165038	5587/1020/983/2932	4
BP	GO:1901987	regulation of cell cycle phase transition	6/19	456/18870	4.00205e-06	0.000344883	0.000165038	5311/1017/1021/11200/983/1018	6
BP	GO:1902749	regulation of cell cycle G2/M phase transition	4/19	116/18870	4.89322e-06	0.000391506	0.000187349	1017/1021/983/1018	4
BP	GO:0046825	regulation of protein export from nucleus	3/19	34/18870	5.07755e-06	0.000391506	0.000187349	5587/1020/2932	3
BP	GO:0034504	protein localization to nucleus	5/19	310/18870	1.11512e-05	0.000816825	0.000390879	5587/1020/983/2932/6788	5
BP	GO:0010948	negative regulation of cell cycle process	5/19	320/18870	1.30016e-05	0.000826791	0.000395648	5311/1017/11200/983/6196	5
BP	GO:0070509	calcium ion import	3/19	48/18870	1.45459e-05	0.000826791	0.000395648	5311/5159/1020	3
BP	GO:0048638	regulation of developmental growth	5/19	328/18870	1.46481e-05	0.000826791	0.000395648	25/1020/983/2932/6788	5
BP	GO:0006913	nucleocytoplasmic transport	5/19	330/18870	1.50841e-05	0.000826791	0.000395648	5587/1020/983/2932/6788	5
BP	GO:0051169	nuclear transport	5/19	330/18870	1.50841e-05	0.000826791	0.000395648	5587/1020/983/2932/6788	5
BP	GO:0045787	positive regulation of cell cycle	5/19	334/18870	1.59866e-05	0.000826791	0.000395648	5311/5159/25/983/5586	5
BP	GO:1902041	regulation of extrinsic apoptotic signaling pathway via death domain receptors	3/19	50/18870	1.64626e-05	0.000826791	0.000395648	5894/2932/6788	3
BP	GO:0090316	positive regulation of intracellular protein transport	4/19	158/18870	1.66279e-05	0.000826791	0.000395648	5587/1020/983/2932	4
BP	GO:0033674	positive regulation of kinase activity	5/19	337/18870	1.66908e-05	0.000826791	0.000395648	5311/5587/5159/1436/25	5
BP	GO:0042063	gliogenesis	5/19	338/18870	1.69309e-05	0.000826791	0.000395648	1436/25/1021/1020/983	5
BP	GO:0043154	negative regulation of cysteine-type endopeptidase activity involved in apoptotic process	3/19	52/18870	1.85388e-05	0.000876107	0.000419247	5894/6197/6195	3
BP	GO:0001954	positive regulation of cell-matrix adhesion	3/19	56/18870	2.31941e-05	0.00106185	0.000508133	25/1021/2932	3
BP	GO:0006611	protein export from nucleus	3/19	61/18870	3.00182e-05	0.00129343	0.00061895	5587/1020/2932	3
BP	GO:0032092	positive regulation of protein binding	3/19	61/18870	3.00182e-05	0.00129343	0.00061895	25/2932/6788	3
BP	GO:0046824	positive regulation of nucleocytoplasmic transport	3/19	62/18870	3.15245e-05	0.00131119	0.00062745	5587/983/2932	3
BP	GO:0008361	regulation of cell size	4/19	187/18870	3.22204e-05	0.00131119	0.00062745	5587/25/1020/2932	4
BP	GO:0042770	signal transduction in response to DNA damage	4/19	189/18870	3.35897e-05	0.00132997	0.000636437	1017/25/11200/983	4
BP	GO:2000117	negative regulation of cysteine-type endopeptidase activity	3/19	65/18870	3.63396e-05	0.00140099	0.00067042	5894/6197/6195	3
BP	GO:1901991	negative regulation of mitotic cell cycle phase transition	4/19	196/18870	3.87206e-05	0.0014545	0.000696029	5311/1017/11200/983	4
BP	GO:0032388	positive regulation of intracellular transport	4/19	201/18870	4.27218e-05	0.00156469	0.000748756	5587/1020/983/2932	4
BP	GO:0051347	positive regulation of transferase activity	5/19	414/18870	4.47559e-05	0.00159921	0.000765275	5311/5587/5159/1436/25	5
BP	GO:0001558	regulation of cell growth	5/19	417/18870	4.63223e-05	0.00161577	0.000773199	25/1020/2932/6197/6195	5
BP	GO:0060537	muscle tissue development	5/19	433/18870	5.54101e-05	0.00188781	0.000903382	5311/5159/25/1020/983	5
BP	GO:0048732	gland development	5/19	443/18870	6.17558e-05	0.00200928	0.000961508	5311/1436/25/5894/6195	5
BP	GO:2000736	regulation of stem cell differentiation	3/19	78/18870	6.27701e-05	0.00200928	0.000961508	25/1021/2932	3
BP	GO:0006816	calcium ion transport	5/19	445/18870	6.30899e-05	0.00200928	0.000961508	5311/5587/5159/25/1020	5
BP	GO:0033157	regulation of intracellular protein transport	4/19	226/18870	6.74243e-05	0.00210163	0.0010057	5587/1020/983/2932	4
BP	GO:0044773	mitotic DNA damage checkpoint signaling	3/19	83/18870	7.557e-05	0.00215918	0.00103324	1017/11200/983	3
BP	GO:0051279	regulation of release of sequestered calcium ion into cytosol	3/19	83/18870	7.557e-05	0.00215918	0.00103324	5311/5587/25	3
BP	GO:0045861	negative regulation of proteolysis	4/19	235/18870	7.8452e-05	0.00215918	0.00103324	5894/1020/6197/6195	4
BP	GO:0051651	maintenance of location in cell	4/19	237/18870	8.1071e-05	0.00215918	0.00103324	5311/5587/25/1020	4
BP	GO:0007160	cell-matrix adhesion	4/19	239/18870	8.37533e-05	0.00215918	0.00103324	25/1021/1020/2932	4
BP	GO:0008625	extrinsic apoptotic signaling pathway via death domain receptors	3/19	86/18870	8.40118e-05	0.00215918	0.00103324	5894/2932/6788	3
BP	GO:2000134	negative regulation of G1/S transition of mitotic cell cycle	3/19	86/18870	8.40118e-05	0.00215918	0.00103324	5311/1017/11200	3
BP	GO:0043410	positive regulation of MAPK cascade	5/19	474/18870	8.50678e-05	0.00215918	0.00103324	5159/1436/25/5894/6788	5
BP	GO:0035791	platelet-derived growth factor receptor-beta signaling pathway	2/19	14/18870	8.67793e-05	0.00215918	0.00103324	5159/25	2
BP	GO:0044774	mitotic DNA integrity checkpoint signaling	3/19	87/18870	8.69569e-05	0.00215918	0.00103324	1017/11200/983	3
BP	GO:0071868	cellular response to monoamine stimulus	3/19	87/18870	8.69569e-05	0.00215918	0.00103324	5587/25/2932	3
BP	GO:0071870	cellular response to catecholamine stimulus	3/19	87/18870	8.69569e-05	0.00215918	0.00103324	5587/25/2932	3
BP	GO:0043086	negative regulation of catalytic activity	5/19	480/18870	9.02739e-05	0.00216805	0.00103749	25/5894/2932/6197/6195	5
BP	GO:0050673	epithelial cell proliferation	5/19	480/18870	9.02739e-05	0.00216805	0.00103749	5587/5894/1021/6195/6788	5
BP	GO:0071867	response to monoamine	3/19	90/18870	9.61952e-05	0.00223692	0.00107044	5587/25/2932	3
BP	GO:0071869	response to catecholamine	3/19	90/18870	9.61952e-05	0.00223692	0.00107044	5587/25/2932	3
BP	GO:0051924	regulation of calcium ion transport	4/19	251/18870	0.000101228	0.00228174	0.00109189	5311/5587/5159/25	4
BP	GO:0030516	regulation of axon extension	3/19	92/18870	0.000102697	0.00228174	0.00109189	25/1020/2932	3
BP	GO:0010001	glial cell differentiation	4/19	252/18870	0.000102795	0.00228174	0.00109189	25/1021/1020/983	4
BP	GO:0016049	cell growth	5/19	497/18870	0.000106371	0.0023182	0.00110934	25/1020/2932/6197/6195	5
BP	GO:0034599	cellular response to oxidative stress	4/19	255/18870	0.000107602	0.0023182	0.00110934	5311/5587/25/983	4
BP	GO:0021766	hippocampus development	3/19	94/18870	0.000109479	0.00232445	0.00111233	1021/1020/2932	3
BP	GO:1902807	negative regulation of cell cycle G1/S phase transition	3/19	95/18870	0.000112977	0.00236445	0.00113147	5311/1017/11200	3
BP	GO:1902036	regulation of hematopoietic stem cell differentiation	2/19	17/18870	0.000129459	0.00267122	0.00127827	25/1021	2
BP	GO:0021537	telencephalon development	4/19	276/18870	0.000145967	0.00297002	0.00142125	1436/1021/1020/2932	4
BP	GO:1901988	negative regulation of cell cycle phase transition	4/19	277/18870	0.000148011	0.00297035	0.00142142	5311/1017/11200/983	4
BP	GO:0045860	positive regulation of protein kinase activity	4/19	282/18870	0.000158544	0.00313394	0.0014997	5311/5159/1436/25	4
BP	GO:0048144	fibroblast proliferation	3/19	107/18870	0.000160776	0.00313394	0.0014997	25/1021/983	3
BP	GO:0046827	positive regulation of protein export from nucleus	2/19	19/18870	0.00016258	0.00313394	0.0014997	5587/2932	2
BP	GO:0061387	regulation of extent of cell growth	3/19	109/18870	0.000169833	0.00323124	0.00154626	25/1020/2932	3
BP	GO:0090398	cellular senescence	3/19	110/18870	0.000174484	0.00327716	0.00156824	1017/25/1021	3
BP	GO:0043552	positive regulation of phosphatidylinositol 3-kinase activity	2/19	21/18870	0.00019942	0.00365188	0.00174755	5587/5159	2
BP	GO:0043555	regulation of translation in response to stress	2/19	21/18870	0.00019942	0.00365188	0.00174755	6197/6195	2
BP	GO:0051928	positive regulation of calcium ion transport	3/19	118/18870	0.000214698	0.00388312	0.0018582	5311/5159/25	3
BP	GO:0051222	positive regulation of protein transport	4/19	308/18870	0.000222292	0.00397144	0.00190047	5587/1020/983/2932	4
BP	GO:0048675	axon extension	3/19	121/18870	0.000231199	0.00408081	0.00195281	25/1020/2932	3
BP	GO:0002065	columnar/cuboidal epithelial cell differentiation	3/19	123/18870	0.000242645	0.00413342	0.00197799	25/1021/2932	3
BP	GO:0010811	positive regulation of cell-substrate adhesion	3/19	123/18870	0.000242645	0.00413342	0.00197799	25/1021/2932	3
BP	GO:0021761	limbic system development	3/19	123/18870	0.000242645	0.00413342	0.00197799	1021/1020/2932	3
BP	GO:0062197	cellular response to chemical stress	4/19	317/18870	0.000248142	0.00417848	0.00199955	5311/5587/25/983	4
BP	GO:0001952	regulation of cell-matrix adhesion	3/19	125/18870	0.000254451	0.00423604	0.00202709	25/1021/2932	3
BP	GO:0000077	DNA damage checkpoint signaling	3/19	126/18870	0.000260492	0.00425239	0.00203491	1017/11200/983	3
BP	GO:0003323	type B pancreatic cell development	2/19	24/18870	0.000261623	0.00425239	0.00203491	1021/2932	2
BP	GO:0051099	positive regulation of binding	3/19	127/18870	0.000266624	0.00425239	0.00203491	25/2932/6788	3
BP	GO:1904951	positive regulation of establishment of protein localization	4/19	324/18870	0.000269698	0.00425239	0.00203491	5587/1020/983/2932	4
BP	GO:0010951	negative regulation of endopeptidase activity	3/19	128/18870	0.00027285	0.00425239	0.00203491	5894/6197/6195	3
BP	GO:0045931	positive regulation of mitotic cell cycle	3/19	128/18870	0.00027285	0.00425239	0.00203491	25/983/5586	3
BP	GO:2000773	negative regulation of cellular senescence	2/19	25/18870	0.000284202	0.00438269	0.00209727	25/1021	2
BP	GO:0060562	epithelial tube morphogenesis	4/19	334/18870	0.000302794	0.00458366	0.00219344	5311/1436/25/6788	4
BP	GO:0090218	positive regulation of lipid kinase activity	2/19	26/18870	0.000307701	0.00458366	0.00219344	5587/5159	2
BP	GO:0032386	regulation of intracellular transport	4/19	336/18870	0.000309749	0.00458366	0.00219344	5587/1020/983/2932	4
BP	GO:0070371	ERK1 and ERK2 cascade	4/19	336/18870	0.000309749	0.00458366	0.00219344	5159/1436/25/983	4
BP	GO:0032956	regulation of actin cytoskeleton organization	4/19	337/18870	0.000313269	0.0045894	0.00219618	5587/5159/1436/25	4
BP	GO:0031570	DNA integrity checkpoint signaling	3/19	135/18870	0.000319077	0.00462819	0.00221475	1017/11200/983	3
BP	GO:0051209	release of sequestered calcium ion into cytosol	3/19	136/18870	0.000326067	0.00468321	0.00224108	5311/5587/25	3
BP	GO:0010466	negative regulation of peptidase activity	3/19	137/18870	0.000333155	0.00469299	0.00224576	5894/6197/6195	3
BP	GO:0051283	negative regulation of sequestering of calcium ion	3/19	137/18870	0.000333155	0.00469299	0.00224576	5311/5587/25	3
BP	GO:0007098	centrosome cycle	3/19	138/18870	0.000340341	0.00474857	0.00227235	5311/1017/983	3
BP	GO:0035270	endocrine system development	3/19	139/18870	0.000347628	0.00475958	0.00227762	5894/1021/2932	3
BP	GO:0051282	regulation of sequestering of calcium ion	3/19	139/18870	0.000347628	0.00475958	0.00227762	5311/5587/25	3
BP	GO:0051235	maintenance of location	4/19	350/18870	0.000361699	0.00487207	0.00233145	5311/5587/25/1020	4
BP	GO:0007093	mitotic cell cycle checkpoint signaling	3/19	142/18870	0.000370089	0.00487207	0.00233145	1017/11200/983	3
BP	GO:0043393	regulation of protein binding	3/19	142/18870	0.000370089	0.00487207	0.00233145	25/2932/6788	3
BP	GO:0051208	sequestering of calcium ion	3/19	143/18870	0.000377779	0.00487207	0.00233145	5311/5587/25	3
BP	GO:1900180	regulation of protein localization to nucleus	3/19	143/18870	0.000377779	0.00487207	0.00233145	5587/983/2932	3
BP	GO:0010506	regulation of autophagy	4/19	355/18870	0.000381684	0.00487207	0.00233145	5587/25/1020/2932	4
BP	GO:0031571	mitotic G1 DNA damage checkpoint signaling	2/19	29/18870	0.000383698	0.00487207	0.00233145	1017/11200	2
BP	GO:0044819	mitotic G1/S transition checkpoint signaling	2/19	29/18870	0.000383698	0.00487207	0.00233145	1017/11200	2
BP	GO:0031589	cell-substrate adhesion	4/19	356/18870	0.000385775	0.00487207	0.00233145	25/1021/1020/2932	4
BP	GO:0050921	positive regulation of chemotaxis	3/19	145/18870	0.000393467	0.00492675	0.00235762	5587/5159/1436	3
BP	GO:0003309	type B pancreatic cell differentiation	2/19	30/18870	0.000410858	0.00510091	0.00244096	1021/2932	2
BP	GO:0061437	renal system vasculature development	2/19	31/18870	0.000438929	0.00531431	0.00254308	5311/5159	2
BP	GO:0061440	kidney vasculature development	2/19	31/18870	0.000438929	0.00531431	0.00254308	5311/5159	2
BP	GO:1902042	negative regulation of extrinsic apoptotic signaling pathway via death domain receptors	2/19	31/18870	0.000438929	0.00531431	0.00254308	5894/2932	2
BP	GO:0032535	regulation of cellular component size	4/19	370/18870	0.000446404	0.0053605	0.00256518	5587/25/1020/2932	4
BP	GO:1901653	cellular response to peptide	4/19	374/18870	0.000464912	0.0054997	0.0026318	5587/5894/1020/2932	4
BP	GO:0031023	microtubule organizing center organization	3/19	154/18870	0.000469258	0.0054997	0.0026318	5311/1017/983	3
BP	GO:0034614	cellular response to reactive oxygen species	3/19	154/18870	0.000469258	0.0054997	0.0026318	5311/25/983	3
BP	GO:0032970	regulation of actin filament-based process	4/19	379/18870	0.000488814	0.00568343	0.00271972	5587/5159/1436/25	4
BP	GO:0090279	regulation of calcium ion import	2/19	33/18870	0.000497799	0.00574233	0.0027479	5311/5159	2
BP	GO:2001236	regulation of extrinsic apoptotic signaling pathway	3/19	158/18870	0.000505745	0.00578842	0.00276995	5894/2932/6788	3
BP	GO:0006606	protein import into nucleus	3/19	161/18870	0.000534275	0.00606754	0.00290353	5587/983/6788	3
BP	GO:0021915	neural tube development	3/19	162/18870	0.000544009	0.00613057	0.00293369	5311/25/6788	3
BP	GO:0043281	regulation of cysteine-type endopeptidase activity involved in apoptotic process	3/19	163/18870	0.000553857	0.0061939	0.00296399	5894/6197/6195	3
BP	GO:0030224	monocyte differentiation	2/19	35/18870	0.000560294	0.00621842	0.00297572	1436/1021	2
BP	GO:0051170	import into nucleus	3/19	166/18870	0.000584085	0.00638672	0.00305626	5587/983/6788	3
BP	GO:0010959	regulation of metal ion transport	4/19	398/18870	0.000587714	0.00638672	0.00305626	5311/5587/5159/25	4
BP	GO:0002068	glandular epithelial cell development	2/19	36/18870	0.000592897	0.00638672	0.00305626	1021/2932	2
BP	GO:0060218	hematopoietic stem cell differentiation	2/19	36/18870	0.000592897	0.00638672	0.00305626	25/1021	2
BP	GO:0006979	response to oxidative stress	4/19	400/18870	0.000598894	0.00640424	0.00306465	5311/5587/25/983	4
BP	GO:0051168	nuclear export	3/19	168/18870	0.000604814	0.00642067	0.00307251	5587/1020/2932	3
BP	GO:0035883	enteroendocrine cell differentiation	2/19	37/18870	0.0006264	0.00660199	0.00315928	1021/2932	2
BP	GO:0051897	positive regulation of phosphatidylinositol 3-kinase/protein kinase B signal transduction	3/19	171/18870	0.000636782	0.00664159	0.00317823	5159/1436/6788	3
BP	GO:0030900	forebrain development	4/19	407/18870	0.000639225	0.00664159	0.00317823	1436/1021/1020/2932	4
BP	GO:0140694	non-membrane-bounded organelle assembly	4/19	408/18870	0.000645141	0.00665585	0.00318505	1017/5587/5159/11200	4
BP	GO:0045740	positive regulation of DNA replication	2/19	38/18870	0.000660804	0.00676977	0.00323957	1017/983	2
BP	GO:1903169	regulation of calcium ion transmembrane transport	3/19	174/18870	0.000669814	0.00681443	0.00326094	5311/5587/25	3
BP	GO:0014037	Schwann cell differentiation	2/19	39/18870	0.000696105	0.0068905	0.00329734	1020/983	2
BP	GO:0043550	regulation of lipid kinase activity	2/19	39/18870	0.000696105	0.0068905	0.00329734	5587/5159	2
BP	GO:0043620	regulation of DNA-templated transcription in response to stress	2/19	39/18870	0.000696105	0.0068905	0.00329734	6197/6195	2
BP	GO:1900274	regulation of phospholipase C activity	2/19	39/18870	0.000696105	0.0068905	0.00329734	5159/25	2
BP	GO:0035265	organ growth	3/19	177/18870	0.000703924	0.00692113	0.003312	25/983/6788	3
BP	GO:0043254	regulation of protein-containing complex assembly	4/19	419/18870	0.000712817	0.00696185	0.00333148	5587/25/5894/2932	4
BP	GO:1990138	neuron projection extension	3/19	179/18870	0.000727269	0.00701192	0.00335544	25/1020/2932	3
BP	GO:0042307	positive regulation of protein import into nucleus	2/19	40/18870	0.000732303	0.00701192	0.00335544	5587/983	2
BP	GO:1901532	regulation of hematopoietic progenitor cell differentiation	2/19	40/18870	0.000732303	0.00701192	0.00335544	25/1021	2
BP	GO:0051281	positive regulation of release of sequestered calcium ion into cytosol	2/19	41/18870	0.000769395	0.00727202	0.00347991	5311/25	2
BP	GO:0072210	metanephric nephron development	2/19	41/18870	0.000769395	0.00727202	0.00347991	5311/5159	2
BP	GO:2000045	regulation of G1/S transition of mitotic cell cycle	3/19	183/18870	0.000775434	0.00728212	0.00348475	5311/1017/11200	3
BP	GO:0016032	viral process	4/19	432/18870	0.00079915	0.00745704	0.00356845	1436/983/2932/5586	4
BP	GO:1904646	cellular response to amyloid-beta	2/19	43/18870	0.000846256	0.00784662	0.00375488	1020/2932	2
BP	GO:0000280	nuclear division	4/19	441/18870	0.000863112	0.00795257	0.00380558	5159/11200/983/6196	4
BP	GO:0021543	pallium development	3/19	191/18870	0.000877774	0.00803712	0.00384604	1021/1020/2932	3
BP	GO:0021587	cerebellum morphogenesis	2/19	44/18870	0.000886023	0.00805876	0.00385639	25/1020	2
BP	GO:0000075	cell cycle checkpoint signaling	3/19	192/18870	0.00089114	0.00805876	0.00385639	1017/11200/983	3
BP	GO:0007409	axonogenesis	4/19	448/18870	0.000915312	0.00822658	0.0039367	1436/25/1020/2932	4
BP	GO:0055001	muscle cell development	3/19	195/18870	0.000932014	0.00827516	0.00395995	5587/5159/983	3
BP	GO:2000116	regulation of cysteine-type endopeptidase activity	3/19	195/18870	0.000932014	0.00827516	0.00395995	5894/6197/6195	3
BP	GO:0010975	regulation of neuron projection development	4/19	453/18870	0.000953944	0.00841884	0.0040287	5587/25/1020/2932	4
BP	GO:0031018	endocrine pancreas development	2/19	46/18870	0.000968218	0.00844309	0.00404031	1021/2932	2
BP	GO:1900271	regulation of long-term synaptic potentiation	2/19	46/18870	0.000968218	0.00844309	0.00404031	25/2932	2
BP	GO:0016055	Wnt signaling pathway	4/19	459/18870	0.00100181	0.00860809	0.00411927	5311/25/2932/6788	4
BP	GO:0031396	regulation of protein ubiquitination	3/19	200/18870	0.00100276	0.00860809	0.00411927	25/1020/2932	3
BP	GO:0021575	hindbrain morphogenesis	2/19	47/18870	0.00101064	0.00860809	0.00411927	25/1020	2
BP	GO:0043666	regulation of phosphoprotein phosphatase activity	2/19	47/18870	0.00101064	0.00860809	0.00411927	5159/2932	2
BP	GO:0198738	cell-cell signaling by wnt	4/19	461/18870	0.00101814	0.00862182	0.00412583	5311/25/2932/6788	4
BP	GO:0000302	response to reactive oxygen species	3/19	205/18870	0.00107683	0.00901459	0.00431379	5311/25/983	3
BP	GO:0097553	calcium ion transmembrane import into cytosol	3/19	205/18870	0.00107683	0.00901459	0.00431379	5311/5587/25	3
BP	GO:0048538	thymus development	2/19	49/18870	0.00109814	0.00914078	0.00437418	25/5894	2
BP	GO:0031032	actomyosin structure organization	3/19	208/18870	0.00112289	0.00929401	0.0044475	5587/5159/25	3
BP	GO:1902806	regulation of cell cycle G1/S phase transition	3/19	209/18870	0.00113852	0.00937042	0.00448407	5311/1017/11200	3
BP	GO:1903829	positive regulation of protein localization	4/19	476/18870	0.00114666	0.00938466	0.00449088	5587/1020/983/2932	4
BP	GO:0019722	calcium-mediated signaling	3/19	210/18870	0.00115429	0.00939462	0.00449565	5587/5159/2932	3
BP	GO:0038084	vascular endothelial growth factor signaling pathway	2/19	51/18870	0.00118916	0.00962497	0.00460588	5587/5159	2
BP	GO:0043270	positive regulation of monoatomic ion transport	3/19	214/18870	0.00121874	0.00975654	0.00466884	5311/5159/25	3
BP	GO:0048167	regulation of synaptic plasticity	3/19	214/18870	0.00121874	0.00975654	0.00466884	25/1020/2932	3
BP	GO:0002066	columnar/cuboidal epithelial cell development	2/19	52/18870	0.00123598	0.00984086	0.00470919	1021/2932	2
BP	GO:0048285	organelle fission	4/19	488/18870	0.00125742	0.00995738	0.00476495	5159/11200/983/6196	4
BP	GO:0048146	positive regulation of fibroblast proliferation	2/19	53/18870	0.00128368	0.0100167	0.00479334	25/1021	2
BP	GO:1904645	response to amyloid-beta	2/19	53/18870	0.00128368	0.0100167	0.00479334	1020/2932	2
BP	GO:0070374	positive regulation of ERK1 and ERK2 cascade	3/19	218/18870	0.00128542	0.0100167	0.00479334	5159/1436/25	3
BP	GO:0010810	regulation of cell-substrate adhesion	3/19	220/18870	0.00131961	0.0102287	0.0048948	25/1021/2932	3
BP	GO:2000772	regulation of cellular senescence	2/19	54/18870	0.00133226	0.0102724	0.0049157	25/1021	2
BP	GO:0072698	protein localization to microtubule cytoskeleton	2/19	55/18870	0.0013817	0.0105979	0.00507145	25/2932	2
BP	GO:0043525	positive regulation of neuron apoptotic process	2/19	56/18870	0.00143202	0.0109266	0.00522875	25/1020	2
BP	GO:0097191	extrinsic apoptotic signaling pathway	3/19	229/18870	0.00148058	0.0112386	0.00537807	5894/2932/6788	3
BP	GO:0042306	regulation of protein import into nucleus	2/19	58/18870	0.00153525	0.0114873	0.00549706	5587/983	2
BP	GO:0048008	platelet-derived growth factor receptor signaling pathway	2/19	58/18870	0.00153525	0.0114873	0.00549706	5159/25	2
BP	GO:0050920	regulation of chemotaxis	3/19	232/18870	0.00153687	0.0114873	0.00549706	5587/5159/1436	3
BP	GO:0016358	dendrite development	3/19	233/18870	0.00155592	0.0115707	0.00553697	25/1020/2932	3
BP	GO:0010517	regulation of phospholipase activity	2/19	59/18870	0.00158817	0.0116333	0.00556695	5159/25	2
BP	GO:0044380	protein localization to cytoskeleton	2/19	59/18870	0.00158817	0.0116333	0.00556695	25/2932	2
BP	GO:0060038	cardiac muscle cell proliferation	2/19	59/18870	0.00158817	0.0116333	0.00556695	25/983	2
BP	GO:0048588	developmental cell growth	3/19	239/18870	0.00167339	0.0121966	0.0058365	25/1020/2932	3
BP	GO:0010921	regulation of phosphatase activity	2/19	61/18870	0.00169659	0.0123045	0.00588811	5159/2932	2
BP	GO:1903320	regulation of protein modification by small protein conjugation or removal	3/19	243/18870	0.00175472	0.0126634	0.00605986	25/1020/2932	3
BP	GO:0060560	developmental growth involved in morphogenesis	3/19	244/18870	0.00177544	0.0127501	0.00610134	25/1020/2932	3
BP	GO:0048863	stem cell differentiation	3/19	246/18870	0.00181732	0.0129872	0.00621482	25/1021/2932	3
BP	GO:0033002	muscle cell proliferation	3/19	247/18870	0.0018385	0.0130116	0.00622649	5159/25/983	3
BP	GO:0048738	cardiac muscle tissue development	3/19	247/18870	0.0018385	0.0130116	0.00622649	5159/25/983	3
BP	GO:0051896	regulation of phosphatidylinositol 3-kinase/protein kinase B signal transduction	3/19	248/18870	0.00185983	0.0130993	0.00626844	5159/1436/6788	3
BP	GO:0035904	aorta development	2/19	65/18870	0.00192374	0.0134846	0.00645285	5311/5159	2
BP	GO:0045927	positive regulation of growth	3/19	256/18870	0.00203607	0.014181	0.0067861	983/6197/6195	3
BP	GO:0070301	cellular response to hydrogen peroxide	2/19	67/18870	0.00204245	0.014181	0.0067861	25/983	2
BP	GO:0001649	osteoblast differentiation	3/19	257/18870	0.00205881	0.0142271	0.00680817	5587/1021/2932	3
BP	GO:0051098	regulation of binding	3/19	262/18870	0.00217489	0.0148888	0.00712481	25/2932/6788	3
BP	GO:0090068	positive regulation of cell cycle process	3/19	262/18870	0.00217489	0.0148888	0.00712481	5159/983/5586	3
BP	GO:0014706	striated muscle tissue development	3/19	264/18870	0.00222244	0.0151436	0.00724673	5159/25/983	3
BP	GO:0030239	myofibril assembly	2/19	71/18870	0.00229007	0.0155322	0.00743268	5587/5159	2
BP	GO:0002067	glandular epithelial cell differentiation	2/19	73/18870	0.00241895	0.0161816	0.00774343	1021/2932	2
BP	GO:0055002	striated muscle cell development	2/19	73/18870	0.00241895	0.0161816	0.00774343	5587/5159	2
BP	GO:1903351	cellular response to dopamine	2/19	73/18870	0.00241895	0.0161816	0.00774343	25/2932	2
BP	GO:0140014	mitotic nuclear division	3/19	274/18870	0.00246996	0.0164477	0.00787077	5159/11200/983	3
BP	GO:1903350	response to dopamine	2/19	74/18870	0.00248465	0.0164707	0.00788178	25/2932	2
BP	GO:0018108	peptidyl-tyrosine phosphorylation	3/19	276/18870	0.00252143	0.0166392	0.00796241	5159/1436/25	3
BP	GO:0035924	cellular response to vascular endothelial growth factor stimulus	2/19	75/18870	0.0025512	0.0166853	0.00798448	5587/5159	2
BP	GO:0051298	centrosome duplication	2/19	75/18870	0.0025512	0.0166853	0.00798448	5311/1017	2
BP	GO:0018212	peptidyl-tyrosine modification	3/19	278/18870	0.00257357	0.0167568	0.0080187	5159/1436/25	3
BP	GO:0043536	positive regulation of blood vessel endothelial cell migration	2/19	76/18870	0.00261858	0.0169744	0.00812284	5587/25	2
BP	GO:0035304	regulation of protein dephosphorylation	2/19	77/18870	0.0026868	0.0173399	0.00829774	5159/2932	2
BP	GO:1901873	regulation of post-translational protein modification	3/19	284/18870	0.002734	0.0175123	0.00838026	25/1020/2932	3
BP	GO:0031397	negative regulation of protein ubiquitination	2/19	78/18870	0.00275585	0.0175123	0.00838026	25/1020	2
BP	GO:0060191	regulation of lipase activity	2/19	78/18870	0.00275585	0.0175123	0.00838026	5159/25	2
BP	GO:0071900	regulation of protein serine/threonine kinase activity	3/19	285/18870	0.00276133	0.0175123	0.00838026	5311/5159/25	3
BP	GO:0010721	negative regulation of cell development	3/19	287/18870	0.0028165	0.017767	0.00850211	1021/1020/2932	3
BP	GO:0031016	pancreas development	2/19	79/18870	0.00282574	0.017767	0.00850211	1021/2932	2
BP	GO:0052548	regulation of endopeptidase activity	3/19	288/18870	0.00284434	0.0178075	0.00852149	5894/6197/6195	3
BP	GO:0048844	artery morphogenesis	2/19	80/18870	0.00289646	0.0180054	0.00861619	5311/5159	2
BP	GO:0043491	phosphatidylinositol 3-kinase/protein kinase B signal transduction	3/19	290/18870	0.00290052	0.0180054	0.00861619	5159/1436/6788	3
BP	GO:0007422	peripheral nervous system development	2/19	81/18870	0.00296801	0.0183465	0.00877944	1020/983	2
BP	GO:0048511	rhythmic process	3/19	296/18870	0.00307321	0.018917	0.00905244	1020/983/2932	3
BP	GO:0014855	striated muscle cell proliferation	2/19	83/18870	0.00311359	0.018927	0.00905722	25/983	2
BP	GO:0035023	regulation of Rho protein signal transduction	2/19	83/18870	0.00311359	0.018927	0.00905722	25/5894	2
BP	GO:0050848	regulation of calcium-mediated signaling	2/19	83/18870	0.00311359	0.018927	0.00905722	5159/2932	2
BP	GO:0051054	positive regulation of DNA metabolic process	3/19	298/18870	0.00313215	0.0189612	0.00907358	1017/5159/983	3
BP	GO:1904427	positive regulation of calcium ion transmembrane transport	2/19	84/18870	0.00318762	0.0192175	0.00919625	5311/25	2
BP	GO:0008306	associative learning	2/19	85/18870	0.00326247	0.0195882	0.00937363	25/1020	2
BP	GO:0055013	cardiac muscle cell development	2/19	86/18870	0.00333815	0.0199143	0.00952965	5159/983	2
BP	GO:0051146	striated muscle cell differentiation	3/19	305/18870	0.00334396	0.0199143	0.00952965	5587/5159/983	3
BP	GO:0033077	T cell differentiation in thymus	2/19	87/18870	0.00341465	0.0201712	0.00965262	25/1021	2
BP	GO:0048708	astrocyte differentiation	2/19	87/18870	0.00341465	0.0201712	0.00965262	25/1021	2
BP	GO:0006874	intracellular calcium ion homeostasis	3/19	308/18870	0.00343738	0.0202239	0.00967785	5311/5587/25	3
BP	GO:0001892	embryonic placenta development	2/19	88/18870	0.00349197	0.0203504	0.00973836	5311/6788	2
BP	GO:0019932	second-messenger-mediated signaling	3/19	310/18870	0.00350055	0.0203504	0.00973836	5587/5159/2932	3
BP	GO:0071375	cellular response to peptide hormone stimulus	3/19	310/18870	0.00350055	0.0203504	0.00973836	5587/5894/2932	3
BP	GO:0052547	regulation of peptidase activity	3/19	312/18870	0.00356442	0.0205106	0.00981503	5894/6197/6195	3
BP	GO:0048145	regulation of fibroblast proliferation	2/19	89/18870	0.00357011	0.0205106	0.00981503	25/1021	2
BP	GO:0055017	cardiac muscle tissue growth	2/19	89/18870	0.00357011	0.0205106	0.00981503	25/983	2
BP	GO:0070372	regulation of ERK1 and ERK2 cascade	3/19	313/18870	0.00359663	0.0205823	0.00984932	5159/1436/25	3
BP	GO:0051262	protein tetramerization	2/19	90/18870	0.00364906	0.0207113	0.00991104	5311/6788	2
BP	GO:1903321	negative regulation of protein modification by small protein conjugation or removal	2/19	90/18870	0.00364906	0.0207113	0.00991104	25/1020	2
BP	GO:1904062	regulation of monoatomic cation transmembrane transport	3/19	315/18870	0.00366158	0.0207113	0.00991104	5311/5587/25	3
BP	GO:0106027	neuron projection organization	2/19	91/18870	0.00372883	0.0210105	0.0100542	1020/2932	2
BP	GO:0097193	intrinsic apoptotic signaling pathway	3/19	319/18870	0.00379364	0.0212938	0.0101898	25/11200/5163	3
BP	GO:0045185	maintenance of protein location	2/19	93/18870	0.0038908	0.021591	0.010332	5311/1020	2
BP	GO:0055006	cardiac cell development	2/19	93/18870	0.0038908	0.021591	0.010332	5159/983	2
BP	GO:1900182	positive regulation of protein localization to nucleus	2/19	93/18870	0.0038908	0.021591	0.010332	5587/983	2
BP	GO:0001656	metanephros development	2/19	94/18870	0.003973	0.0219639	0.0105105	5311/5159	2
BP	GO:0060326	cell chemotaxis	3/19	325/18870	0.00399718	0.0220145	0.0105347	5587/5159/1436	3
BP	GO:0055074	calcium ion homeostasis	3/19	331/18870	0.0042073	0.0230068	0.0110095	5311/5587/25	3
BP	GO:0060419	heart growth	2/19	97/18870	0.00422445	0.0230068	0.0110095	25/983	2
BP	GO:1901874	negative regulation of post-translational protein modification	2/19	97/18870	0.00422445	0.0230068	0.0110095	25/1020	2
BP	GO:0048534	hematopoietic or lymphoid organ development	2/19	98/18870	0.00430988	0.0233851	0.0111906	25/5894	2
BP	GO:0046620	regulation of organ growth	2/19	99/18870	0.00439611	0.0235909	0.011289	983/6788	2
BP	GO:0050773	regulation of dendrite development	2/19	99/18870	0.00439611	0.0235909	0.011289	25/2932	2
BP	GO:2001237	negative regulation of extrinsic apoptotic signaling pathway	2/19	99/18870	0.00439611	0.0235909	0.011289	5894/2932	2
BP	GO:0030111	regulation of Wnt signaling pathway	3/19	338/18870	0.00446086	0.0238509	0.0114135	25/2932/6788	3
BP	GO:0042542	response to hydrogen peroxide	2/19	101/18870	0.00457098	0.0242698	0.0116139	25/983	2
BP	GO:0007265	Ras protein signal transduction	3/19	341/18870	0.00457233	0.0242698	0.0116139	1017/25/5894	3
BP	GO:0019216	regulation of lipid metabolic process	3/19	342/18870	0.00460986	0.0243807	0.011667	5587/5159/5163	3
BP	GO:0008630	intrinsic apoptotic signaling pathway in response to DNA damage	2/19	102/18870	0.0046596	0.0245551	0.0117505	25/11200	2
BP	GO:0001841	neural tube formation	2/19	104/18870	0.00483925	0.0252295	0.0120732	25/6788	2
BP	GO:0021549	cerebellum development	2/19	104/18870	0.00483925	0.0252295	0.0120732	25/1020	2
BP	GO:0033138	positive regulation of peptidyl-serine phosphorylation	2/19	104/18870	0.00483925	0.0252295	0.0120732	5587/5894	2
BP	GO:0110020	regulation of actomyosin structure organization	2/19	105/18870	0.00493026	0.0256129	0.0122566	5587/25	2
BP	GO:0070588	calcium ion transmembrane transport	3/19	352/18870	0.00499557	0.0258152	0.0123535	5311/5587/25	3
BP	GO:0035303	regulation of dephosphorylation	2/19	106/18870	0.00502207	0.0258152	0.0123535	5159/2932	2
BP	GO:0060291	long-term synaptic potentiation	2/19	106/18870	0.00502207	0.0258152	0.0123535	25/2932	2
BP	GO:0060079	excitatory postsynaptic potential	2/19	107/18870	0.00511467	0.0261096	0.0124944	1020/2932	2
BP	GO:0031346	positive regulation of cell projection organization	3/19	355/18870	0.00511499	0.0261096	0.0124944	5587/25/2932	3
BP	GO:2001252	positive regulation of chromosome organization	2/19	109/18870	0.00530222	0.0269714	0.0129067	1017/983	2
BP	GO:0042176	regulation of protein catabolic process	3/19	364/18870	0.00548366	0.0276534	0.0132331	1017/11200/2932	3
BP	GO:0007229	integrin-mediated signaling pathway	2/19	111/18870	0.00549292	0.0276534	0.0132331	5587/25	2
BP	GO:0060840	artery development	2/19	111/18870	0.00549292	0.0276534	0.0132331	5311/5159	2
BP	GO:0022037	metencephalon development	2/19	114/18870	0.00578484	0.0289242	0.0138412	25/1020	2
BP	GO:0042752	regulation of circadian rhythm	2/19	114/18870	0.00578484	0.0289242	0.0138412	983/2932	2
BP	GO:0010631	epithelial cell migration	3/19	372/18870	0.00582457	0.0290238	0.0138889	5587/25/5586	3
BP	GO:0048640	negative regulation of developmental growth	2/19	115/18870	0.00588371	0.0291204	0.0139351	1020/6788	2
BP	GO:0099565	chemical synaptic transmission, postsynaptic	2/19	115/18870	0.00588371	0.0291204	0.0139351	1020/2932	2
BP	GO:0090132	epithelium migration	3/19	375/18870	0.00595564	0.0293771	0.014058	5587/25/5586	3
BP	GO:0090130	tissue migration	3/19	380/18870	0.00617804	0.0303719	0.014534	5587/25/5586	3
BP	GO:0021782	glial cell development	2/19	122/18870	0.00659743	0.0322174	0.0154171	1021/1020	2
BP	GO:0022612	gland morphogenesis	2/19	122/18870	0.00659743	0.0322174	0.0154171	1436/6195	2
BP	GO:0006275	regulation of DNA replication	2/19	124/18870	0.00680827	0.0331366	0.015857	1017/983	2
BP	GO:0001838	embryonic epithelial tube formation	2/19	125/18870	0.00691484	0.0333231	0.0159463	25/6788	2
BP	GO:0008286	insulin receptor signaling pathway	2/19	125/18870	0.00691484	0.0333231	0.0159463	5894/2932	2
BP	GO:0071675	regulation of mononuclear cell migration	2/19	125/18870	0.00691484	0.0333231	0.0159463	1436/25	2
BP	GO:2001233	regulation of apoptotic signaling pathway	3/19	398/18870	0.00701998	0.0337189	0.0161357	5894/2932/6788	3
BP	GO:0021987	cerebral cortex development	2/19	127/18870	0.00713025	0.0341367	0.0163356	1020/2932	2
BP	GO:0010927	cellular component assembly involved in morphogenesis	2/19	128/18870	0.0072391	0.0345449	0.0165309	5587/5159	2
BP	GO:0051090	regulation of DNA-binding transcription factor activity	3/19	406/18870	0.00741517	0.0352702	0.016878	5311/5587/6788	3
BP	GO:0010595	positive regulation of endothelial cell migration	2/19	130/18870	0.00745907	0.0352804	0.0168829	5587/25	2
BP	GO:0050678	regulation of epithelial cell proliferation	3/19	407/18870	0.00746549	0.0352804	0.0168829	5587/1021/6788	3
BP	GO:0055007	cardiac muscle cell differentiation	2/19	131/18870	0.00757018	0.0356602	0.0170646	5159/983	2
BP	GO:0002244	hematopoietic progenitor cell differentiation	2/19	133/18870	0.00779467	0.0366	0.0175143	25/1021	2
BP	GO:0042692	muscle cell differentiation	3/19	419/18870	0.00808531	0.0378434	0.0181093	5587/5159/983	3
BP	GO:0007266	Rho protein signal transduction	2/19	137/18870	0.00825264	0.0383813	0.0183668	25/5894	2
BP	GO:0072175	epithelial tube formation	2/19	137/18870	0.00825264	0.0383813	0.0183668	25/6788	2
BP	GO:0033135	regulation of peptidyl-serine phosphorylation	2/19	138/18870	0.008369	0.0387993	0.0185668	5587/5894	2
BP	GO:0043467	regulation of generation of precursor metabolites and energy	2/19	139/18870	0.0084861	0.0390948	0.0187082	983/2932	2
BP	GO:0048813	dendrite morphogenesis	2/19	139/18870	0.0084861	0.0390948	0.0187082	1020/2932	2
BP	GO:0071902	positive regulation of protein serine/threonine kinase activity	2/19	140/18870	0.00860394	0.0393899	0.0188494	5311/5159	2
BP	GO:0090090	negative regulation of canonical Wnt signaling pathway	2/19	140/18870	0.00860394	0.0393899	0.0188494	2932/6788	2
BP	GO:0043434	response to peptide hormone	3/19	430/18870	0.00867967	0.0396128	0.0189561	5587/5894/2932	3
BP	GO:1904064	positive regulation of cation transmembrane transport	2/19	141/18870	0.00872252	0.0396848	0.0189905	5311/25	2
BP	GO:0001889	liver development	2/19	142/18870	0.00884185	0.0401031	0.0191907	5311/6195	2
BP	GO:0032434	regulation of proteasomal ubiquitin-dependent protein catabolic process	2/19	143/18870	0.0089619	0.0405222	0.0193913	1017/2932	2
BP	GO:0031400	negative regulation of protein modification process	3/19	437/18870	0.00907108	0.0408164	0.019532	25/1020/2932	3
BP	GO:1904019	epithelial cell apoptotic process	2/19	144/18870	0.0090827	0.0408164	0.019532	25/6788	2
BP	GO:0045834	positive regulation of lipid metabolic process	2/19	145/18870	0.00920422	0.0411103	0.0196727	5587/5159	2
BP	GO:0061008	hepaticobiliary system development	2/19	145/18870	0.00920422	0.0411103	0.0196727	5311/6195	2
BP	GO:0042391	regulation of membrane potential	3/19	440/18870	0.00924198	0.0411535	0.0196934	25/1020/2932	3
BP	GO:0051783	regulation of nuclear division	2/19	146/18870	0.00932648	0.0414039	0.0198132	5159/6196	2
BP	GO:0031333	negative regulation of protein-containing complex assembly	2/19	147/18870	0.00944948	0.0418002	0.0200028	5894/2932	2
BP	GO:0001503	ossification	3/19	444/18870	0.00947281	0.0418002	0.0200028	5587/1021/2932	3
BP	GO:0060078	regulation of postsynaptic membrane potential	2/19	148/18870	0.0095732	0.0420617	0.020128	1020/2932	2
BP	GO:0034329	cell junction assembly	3/19	446/18870	0.00958949	0.0420617	0.020128	25/1020/5586	3
BP	GO:0002687	positive regulation of leukocyte migration	2/19	149/18870	0.00969765	0.0424091	0.0202942	1436/25	2
BP	GO:0007612	learning	2/19	150/18870	0.00982283	0.0424149	0.020297	25/1020	2
BP	GO:0010508	positive regulation of autophagy	2/19	150/18870	0.00982283	0.0424149	0.020297	5587/2932	2
BP	GO:0045667	regulation of osteoblast differentiation	2/19	150/18870	0.00982283	0.0424149	0.020297	5587/1021	2
BP	GO:0001890	placenta development	2/19	151/18870	0.00994873	0.0424149	0.020297	5311/6788	2
BP	GO:0035148	tube formation	2/19	151/18870	0.00994873	0.0424149	0.020297	25/6788	2
BP	GO:0071322	cellular response to carbohydrate stimulus	2/19	151/18870	0.00994873	0.0424149	0.020297	5894/6196	2
BP	GO:0055015	ventricular cardiac muscle cell development	1/19	10/18870	0.0100258	0.0424149	0.020297	983	1
BP	GO:0070874	negative regulation of glycogen metabolic process	1/19	10/18870	0.0100258	0.0424149	0.020297	2932	1
BP	GO:0072203	cell proliferation involved in metanephros development	1/19	10/18870	0.0100258	0.0424149	0.020297	5159	1
BP	GO:1904627	response to phorbol 13-acetate 12-myristate	1/19	10/18870	0.0100258	0.0424149	0.020297	5587	1
BP	GO:1904628	cellular response to phorbol 13-acetate 12-myristate	1/19	10/18870	0.0100258	0.0424149	0.020297	5587	1
BP	GO:0034765	regulation of monoatomic ion transmembrane transport	3/19	454/18870	0.0100647	0.0424149	0.020297	5311/5587/25	3
BP	GO:0016331	morphogenesis of embryonic epithelium	2/19	152/18870	0.0100754	0.0424149	0.020297	25/6788	2
BP	GO:0043535	regulation of blood vessel endothelial cell migration	2/19	153/18870	0.0102027	0.042828	0.0204947	5587/25	2
BP	GO:0072594	establishment of protein localization to organelle	3/19	459/18870	0.0103687	0.0434004	0.0207686	5587/983/6788	3
BP	GO:0030010	establishment of cell polarity	2/19	156/18870	0.0105891	0.0439462	0.0210298	25/2932	2
BP	GO:0048754	branching morphogenesis of an epithelial tube	2/19	156/18870	0.0105891	0.0439462	0.0210298	5311/25	2
BP	GO:0072006	nephron development	2/19	156/18870	0.0105891	0.0439462	0.0210298	5311/5159	2
BP	GO:0007030	Golgi organization	2/19	157/18870	0.0107193	0.0440023	0.0210566	5587/983	2
BP	GO:0030902	hindbrain development	2/19	157/18870	0.0107193	0.0440023	0.0210566	25/1020	2
BP	GO:0050770	regulation of axonogenesis	2/19	157/18870	0.0107193	0.0440023	0.0210566	1020/2932	2
BP	GO:0010976	positive regulation of neuron projection development	2/19	158/18870	0.0108503	0.0440023	0.0210566	5587/25	2
BP	GO:0034767	positive regulation of monoatomic ion transmembrane transport	2/19	158/18870	0.0108503	0.0440023	0.0210566	5311/25	2
BP	GO:0006935	chemotaxis	3/19	468/18870	0.0109294	0.0440023	0.0210566	5587/5159/1436	3
BP	GO:0051051	negative regulation of transport	3/19	469/18870	0.0109927	0.0440023	0.0210566	5311/5587/1020	3
BP	GO:0006086	acetyl-CoA biosynthetic process from pyruvate	1/19	11/18870	0.0110231	0.0440023	0.0210566	5163	1
BP	GO:0006983	ER overload response	1/19	11/18870	0.0110231	0.0440023	0.0210566	2932	1
BP	GO:0045793	positive regulation of cell size	1/19	11/18870	0.0110231	0.0440023	0.0210566	5587	1
BP	GO:0060020	Bergmann glial cell differentiation	1/19	11/18870	0.0110231	0.0440023	0.0210566	25	1
BP	GO:0060315	negative regulation of ryanodine-sensitive calcium-release channel activity	1/19	11/18870	0.0110231	0.0440023	0.0210566	5311	1
BP	GO:1901984	negative regulation of protein acetylation	1/19	11/18870	0.0110231	0.0440023	0.0210566	2932	1
BP	GO:1903564	regulation of protein localization to cilium	1/19	11/18870	0.0110231	0.0440023	0.0210566	2932	1
BP	GO:0042330	taxis	3/19	470/18870	0.0110563	0.044015	0.0210627	5587/5159/1436	3
BP	GO:0070507	regulation of microtubule cytoskeleton organization	2/19	161/18870	0.0112474	0.0445376	0.0213128	25/2932	2
BP	GO:0002757	immune response-activating signaling pathway	3/19	473/18870	0.0112484	0.0445376	0.0213128	5587/25/6197	3
BP	GO:0030307	positive regulation of cell growth	2/19	163/18870	0.0115157	0.04515	0.0216058	6197/6195	2
BP	GO:0050905	neuromuscular process	2/19	163/18870	0.0115157	0.04515	0.0216058	5587/25	2
BP	GO:1902850	microtubule cytoskeleton organization involved in mitosis	2/19	163/18870	0.0115157	0.04515	0.0216058	11200/983	2
BP	GO:1903131	mononuclear cell differentiation	3/19	481/18870	0.0117701	0.04515	0.0216058	1436/25/1021	3
BP	GO:0035051	cardiocyte differentiation	2/19	165/18870	0.0117868	0.04515	0.0216058	5159/983	2
BP	GO:0045785	positive regulation of cell adhesion	3/19	482/18870	0.0118363	0.04515	0.0216058	25/1021/2932	3
BP	GO:0023061	signal release	3/19	484/18870	0.0119694	0.04515	0.0216058	5587/5894/1020	3
BP	GO:0002327	immature B cell differentiation	1/19	12/18870	0.0120195	0.04515	0.0216058	25	1
BP	GO:0003157	endocardium development	1/19	12/18870	0.0120195	0.04515	0.0216058	6788	1
BP	GO:0021670	lateral ventricle development	1/19	12/18870	0.0120195	0.04515	0.0216058	1021	1
BP	GO:0034454	microtubule anchoring at centrosome	1/19	12/18870	0.0120195	0.04515	0.0216058	2932	1
BP	GO:0043696	dedifferentiation	1/19	12/18870	0.0120195	0.04515	0.0216058	1021	1
BP	GO:0043697	cell dedifferentiation	1/19	12/18870	0.0120195	0.04515	0.0216058	1021	1
BP	GO:0072017	distal tubule development	1/19	12/18870	0.0120195	0.04515	0.0216058	5311	1
BP	GO:0072070	loop of Henle development	1/19	12/18870	0.0120195	0.04515	0.0216058	5311	1
BP	GO:0072110	glomerular mesangial cell proliferation	1/19	12/18870	0.0120195	0.04515	0.0216058	5159	1
BP	GO:0072497	mesenchymal stem cell differentiation	1/19	12/18870	0.0120195	0.04515	0.0216058	2932	1
BP	GO:1901030	positive regulation of mitochondrial outer membrane permeabilization involved in apoptotic signaling pathway	1/19	12/18870	0.0120195	0.04515	0.0216058	2932	1
BP	GO:1904338	regulation of dopaminergic neuron differentiation	1/19	12/18870	0.0120195	0.04515	0.0216058	2932	1
BP	GO:1904779	regulation of protein localization to centrosome	1/19	12/18870	0.0120195	0.04515	0.0216058	2932	1
BP	GO:0050731	positive regulation of peptidyl-tyrosine phosphorylation	2/19	168/18870	0.0121987	0.0457063	0.021872	1436/25	2
BP	GO:0050804	modulation of chemical synaptic transmission	3/19	489/18870	0.0123058	0.0459897	0.0220077	25/1020/2932	3
BP	GO:0099177	regulation of trans-synaptic signaling	3/19	490/18870	0.0123737	0.046126	0.0220729	25/1020/2932	3
BP	GO:0007264	small GTPase mediated signal transduction	3/19	491/18870	0.0124419	0.0462623	0.0221381	1017/25/5894	3
BP	GO:0001667	ameboidal-type cell migration	3/19	497/18870	0.0128555	0.0464576	0.0222316	5587/25/5586	3
BP	GO:0007204	positive regulation of cytosolic calcium ion concentration	2/19	173/18870	0.0128993	0.0464576	0.0222316	5311/25	2
BP	GO:0030178	negative regulation of Wnt signaling pathway	2/19	173/18870	0.0128993	0.0464576	0.0222316	2932/6788	2
BP	GO:0050680	negative regulation of epithelial cell proliferation	2/19	173/18870	0.0128993	0.0464576	0.0222316	1021/6788	2
BP	GO:0009415	response to water	1/19	13/18870	0.0130149	0.0464576	0.0222316	5311	1
BP	GO:0031453	positive regulation of heterochromatin formation	1/19	13/18870	0.0130149	0.0464576	0.0222316	1017	1
BP	GO:0033690	positive regulation of osteoblast proliferation	1/19	13/18870	0.0130149	0.0464576	0.0222316	25	1
BP	GO:0036006	cellular response to macrophage colony-stimulating factor stimulus	1/19	13/18870	0.0130149	0.0464576	0.0222316	1436	1
BP	GO:0045956	positive regulation of calcium ion-dependent exocytosis	1/19	13/18870	0.0130149	0.0464576	0.0222316	1020	1
BP	GO:0051280	negative regulation of release of sequestered calcium ion into cytosol	1/19	13/18870	0.0130149	0.0464576	0.0222316	5311	1
BP	GO:0061517	macrophage proliferation	1/19	13/18870	0.0130149	0.0464576	0.0222316	1436	1
BP	GO:0120263	positive regulation of heterochromatin organization	1/19	13/18870	0.0130149	0.0464576	0.0222316	1017	1
BP	GO:1900272	negative regulation of long-term synaptic potentiation	1/19	13/18870	0.0130149	0.0464576	0.0222316	25	1
BP	GO:1905244	regulation of modification of synaptic structure	1/19	13/18870	0.0130149	0.0464576	0.0222316	25	1
BP	GO:2000105	positive regulation of DNA-templated DNA replication	1/19	13/18870	0.0130149	0.0464576	0.0222316	1017	1
BP	GO:0007259	receptor signaling pathway via JAK-STAT	2/19	174/18870	0.0130415	0.0464576	0.0222316	5311/1436	2
BP	GO:0050806	positive regulation of synaptic transmission	2/19	174/18870	0.0130415	0.0464576	0.0222316	25/2932	2
BP	GO:0002764	immune response-regulating signaling pathway	3/19	500/18870	0.0130652	0.0464576	0.0222316	5587/25/6197	3
BP	GO:1902905	positive regulation of supramolecular fiber organization	2/19	175/18870	0.0131844	0.046768	0.0223801	5587/25	2
BP	GO:0010634	positive regulation of epithelial cell migration	2/19	176/18870	0.013328	0.0471631	0.0225692	5587/25	2
BP	GO:2000058	regulation of ubiquitin-dependent protein catabolic process	2/19	178/18870	0.0136173	0.048001	0.0229701	1017/2932	2
BP	GO:0001976	nervous system process involved in regulation of systemic arterial blood pressure	1/19	14/18870	0.0140094	0.048001	0.0229701	6196	1
BP	GO:0021819	layer formation in cerebral cortex	1/19	14/18870	0.0140094	0.048001	0.0229701	1020	1
BP	GO:0042762	regulation of sulfur metabolic process	1/19	14/18870	0.0140094	0.048001	0.0229701	5163	1
BP	GO:0042994	cytoplasmic sequestering of transcription factor	1/19	14/18870	0.0140094	0.048001	0.0229701	5311	1
BP	GO:0048148	behavioral response to cocaine	1/19	14/18870	0.0140094	0.048001	0.0229701	1020	1
BP	GO:0055012	ventricular cardiac muscle cell differentiation	1/19	14/18870	0.0140094	0.048001	0.0229701	983	1
BP	GO:0071871	response to epinephrine	1/19	14/18870	0.0140094	0.048001	0.0229701	25	1
BP	GO:0072075	metanephric mesenchyme development	1/19	14/18870	0.0140094	0.048001	0.0229701	5311	1
BP	GO:0072393	microtubule anchoring at microtubule organizing center	1/19	14/18870	0.0140094	0.048001	0.0229701	2932	1
BP	GO:1902043	positive regulation of extrinsic apoptotic signaling pathway via death domain receptors	1/19	14/18870	0.0140094	0.048001	0.0229701	6788	1
BP	GO:1905269	positive regulation of chromatin organization	1/19	14/18870	0.0140094	0.048001	0.0229701	1017	1
BP	GO:0007219	Notch signaling pathway	2/19	181/18870	0.0140563	0.048001	0.0229701	1021/1018	2
BP	GO:0021953	central nervous system neuron differentiation	2/19	181/18870	0.0140563	0.048001	0.0229701	1436/1020	2
BP	GO:0043534	blood vessel endothelial cell migration	2/19	181/18870	0.0140563	0.048001	0.0229701	5587/25	2
BP	GO:0046578	regulation of Ras protein signal transduction	2/19	183/18870	0.0143523	0.0485192	0.0232181	25/5894	2
BP	GO:0000070	mitotic sister chromatid segregation	2/19	184/18870	0.0145014	0.0485192	0.0232181	11200/983	2
BP	GO:0051495	positive regulation of cytoskeleton organization	2/19	184/18870	0.0145014	0.0485192	0.0232181	5587/25	2
BP	GO:0045766	positive regulation of angiogenesis	2/19	185/18870	0.0146511	0.0485192	0.0232181	5587/25	2
BP	GO:1904018	positive regulation of vasculature development	2/19	185/18870	0.0146511	0.0485192	0.0232181	5587/25	2
BP	GO:0061138	morphogenesis of a branching epithelium	2/19	187/18870	0.0149526	0.0485192	0.0232181	5311/25	2
BP	GO:0001768	establishment of T cell polarity	1/19	15/18870	0.0150029	0.0485192	0.0232181	25	1
BP	GO:0030174	regulation of DNA-templated DNA replication initiation	1/19	15/18870	0.0150029	0.0485192	0.0232181	1017	1
BP	GO:0034501	protein localization to kinetochore	1/19	15/18870	0.0150029	0.0485192	0.0232181	983	1
BP	GO:0045737	positive regulation of cyclin-dependent protein serine/threonine kinase activity	1/19	15/18870	0.0150029	0.0485192	0.0232181	5311	1
BP	GO:0048308	organelle inheritance	1/19	15/18870	0.0150029	0.0485192	0.0232181	983	1
BP	GO:0048313	Golgi inheritance	1/19	15/18870	0.0150029	0.0485192	0.0232181	983	1
BP	GO:0051284	positive regulation of sequestering of calcium ion	1/19	15/18870	0.0150029	0.0485192	0.0232181	5311	1
BP	GO:0051290	protein heterotetramerization	1/19	15/18870	0.0150029	0.0485192	0.0232181	5311	1
BP	GO:0051444	negative regulation of ubiquitin-protein transferase activity	1/19	15/18870	0.0150029	0.0485192	0.0232181	25	1
BP	GO:0070885	negative regulation of calcineurin-NFAT signaling cascade	1/19	15/18870	0.0150029	0.0485192	0.0232181	2932	1
BP	GO:0071732	cellular response to nitric oxide	1/19	15/18870	0.0150029	0.0485192	0.0232181	1017	1
BP	GO:0072176	nephric duct development	1/19	15/18870	0.0150029	0.0485192	0.0232181	5311	1
BP	GO:0072537	fibroblast activation	1/19	15/18870	0.0150029	0.0485192	0.0232181	6195	1
BP	GO:0090280	positive regulation of calcium ion import	1/19	15/18870	0.0150029	0.0485192	0.0232181	5159	1
BP	GO:0106057	negative regulation of calcineurin-mediated signaling	1/19	15/18870	0.0150029	0.0485192	0.0232181	2932	1
BP	GO:1903083	protein localization to condensed chromosome	1/19	15/18870	0.0150029	0.0485192	0.0232181	983	1
BP	GO:2000052	positive regulation of non-canonical Wnt signaling pathway	1/19	15/18870	0.0150029	0.0485192	0.0232181	25	1
BP	GO:2001028	positive regulation of endothelial cell chemotaxis	1/19	15/18870	0.0150029	0.0485192	0.0232181	5587	1
BP	GO:0006109	regulation of carbohydrate metabolic process	2/19	188/18870	0.0151044	0.0486329	0.0232725	2932/5163	2
BP	GO:0097696	receptor signaling pathway via STAT	2/19	188/18870	0.0151044	0.0486329	0.0232725	5311/1436	2
CC	GO:0000307	cyclin-dependent protein kinase holoenzyme complex	5/19	54/19886	1.37943e-09	1.17252e-07	8.13138e-08	1017/1021/1020/983/1018	5
CC	GO:1902554	serine/threonine protein kinase complex	5/19	128/19886	1.10483e-07	4.69553e-06	3.25634e-06	1017/1021/1020/983/1018	5
CC	GO:1902911	protein kinase complex	5/19	148/19886	2.281e-07	6.46284e-06	4.48197e-06	1017/1021/1020/983/1018	5
CC	GO:0061695	transferase complex, transferring phosphorus-containing groups	5/19	306/19886	8.13385e-06	0.000172844	0.000119867	1017/1021/1020/983/1018	5
CC	GO:0031252	cell leading edge	5/19	423/19886	3.86585e-05	0.000657195	0.000455764	5311/25/1021/1020/5586	5
CC	GO:0000781	chromosome, telomeric region	3/19	171/19886	0.000547058	0.00774998	0.0053746	1017/11200/983	3
CC	GO:0030027	lamellipodium	3/19	201/19886	0.000874815	0.0106228	0.00736686	5311/1020/5586	3
MF	GO:0106310	protein serine kinase activity	14/19	361/18496	9.64718e-21	1.06119e-18	5.38211e-19	1017/5587/5894/1021/1020/11200/983/2932/1018/6197/6195/5586/6196/6788	14
MF	GO:0004674	protein serine/threonine kinase activity	14/19	427/18496	1.0357e-19	5.69635e-18	2.88906e-18	1017/5587/5894/1021/1020/11200/983/2932/1018/6197/6195/5586/6196/6788	14
MF	GO:0004693	cyclin-dependent protein serine/threonine kinase activity	5/19	29/18496	7.54403e-11	2.07461e-09	1.05219e-09	1017/1021/1020/983/1018	5
MF	GO:0097472	cyclin-dependent protein kinase activity	5/19	29/18496	7.54403e-11	2.07461e-09	1.05219e-09	1017/1021/1020/983/1018	5
MF	GO:0030332	cyclin binding	4/19	34/18496	3.61625e-08	7.95575e-07	4.03497e-07	1017/1021/983/1018	4
MF	GO:0000287	magnesium ion binding	6/19	224/18496	7.01849e-08	1.28672e-06	6.52596e-07	1017/25/6197/6195/6196/6788	6
MF	GO:0004698	calcium-dependent protein kinase C activity	2/19	15/18496	0.000104141	0.0016355	0.00082949	5587/5586	2
MF	GO:0004697	protein kinase C activity	2/19	16/18496	0.000118946	0.0016355	0.00082949	5587/5586	2
MF	GO:0035173	histone kinase activity	2/19	20/18496	0.00018787	0.00206657	0.00104812	1017/983	2
MF	GO:0043027	cysteine-type endopeptidase inhibitor activity involved in apoptotic process	2/19	20/18496	0.00018787	0.00206657	0.00104812	6197/6195	2
MF	GO:0009931	calcium-dependent protein serine/threonine kinase activity	2/19	22/18496	0.00022813	0.0020912	0.00106061	5587/5586	2
MF	GO:0050321	tau-protein kinase activity	2/19	22/18496	0.00022813	0.0020912	0.00106061	1020/2932	2
MF	GO:0010857	calcium-dependent protein kinase activity	2/19	23/18496	0.000249704	0.00211288	0.00107161	5587/5586	2
MF	GO:0031072	heat shock protein binding	3/19	128/18496	0.000289273	0.00227286	0.00115274	5587/1020/983	3
MF	GO:0004713	protein tyrosine kinase activity	3/19	138/18496	0.000360781	0.00264573	0.00134185	5159/1436/25	3
MF	GO:0043028	cysteine-type endopeptidase regulator activity involved in apoptotic process	2/19	42/18496	0.000839955	0.00569663	0.0028892	6197/6195	2
MF	GO:0048156	tau protein binding	2/19	43/18496	0.000880389	0.00569663	0.0028892	1020/2932	2
MF	GO:0004712	protein serine/threonine/tyrosine kinase activity	2/19	45/18496	0.00096403	0.00589129	0.00298793	6195/6196	2
MF	GO:0005080	protein kinase C binding	2/19	51/18496	0.001237	0.00716159	0.0036322	5587/25	2
MF	GO:0004714	transmembrane receptor protein tyrosine kinase activity	2/19	60/18496	0.00170782	0.00939302	0.00476392	5159/1436	2
MF	GO:0002039	p53 binding	2/19	66/18496	0.00206207	0.0108013	0.00547817	1020/2932	2
MF	GO:0019199	transmembrane receptor protein kinase activity	2/19	79/18496	0.00293843	0.0146921	0.00745152	5159/1436	2
MF	GO:0051219	phosphoprotein binding	2/19	93/18496	0.00404528	0.019347	0.00981235	5311/25	2
MF	GO:0019838	growth factor binding	2/19	135/18496	0.00833646	0.0382088	0.0193786	5159/1436	2
MF	GO:0008353	RNA polymerase II CTD heptapeptide repeat kinase activity	1/19	10/18496	0.0102276	0.0450015	0.0228237	983	1
MF	GO:0048407	platelet-derived growth factor binding	1/19	11/18496	0.0112449	0.0475746	0.0241287	5159	1
MF	GO:0034452	dynactin binding	1/19	12/18496	0.0122612	0.0499531	0.025335	2932	1

## Sheet: KEGG_results
category	subcategory	ID	Description	GeneRatio	BgRatio	pvalue	p.adjust	qvalue	geneID	Count
Organismal Systems	Endocrine system	hsa04914	Progesterone-mediated oocyte maturation	6/17	110/9376	2.53309e-08	2.60857e-06	1.32792e-06	1017/5894/983/6197/6195/6196	6
Organismal Systems	Nervous system	hsa04722	Neurotrophin signaling pathway	6/17	120/9376	4.27635e-08	2.60857e-06	1.32792e-06	25/5894/2932/6197/6195/6196	6
Cellular Processes	Cell growth and death	hsa04110	Cell cycle	6/17	158/9376	2.21091e-07	8.99105e-06	4.57698e-06	1017/25/1021/11200/983/2932	6
Environmental Information Processing	Signal transduction	hsa04010	MAPK signaling pathway	7/17	300/9376	4.72771e-07	1.44195e-05	7.34039e-06	5159/1436/5894/6197/6195/6196/6788	7
Environmental Information Processing	Signal transduction	hsa04151	PI3K-Akt signaling pathway	7/17	362/9376	1.67964e-06	4.09833e-05	2.08629e-05	1017/5159/1436/5894/1021/2932/5586	7
Cellular Processes	Cell growth and death	hsa04114	Oocyte meiosis	5/17	138/9376	3.44813e-06	6.00961e-05	3.05925e-05	1017/983/6197/6195/6196	5
Human Diseases	Infectious disease: bacterial	hsa05135	Yersinia infection	5/17	138/9376	3.44813e-06	6.00961e-05	3.05925e-05	2932/6197/6195/5586/6196	5
Organismal Systems	Nervous system	hsa04720	Long-term potentiation	4/17	67/9376	5.2854e-06	8.06024e-05	4.10314e-05	5894/6197/6195/6196	4
Cellular Processes	Cell growth and death	hsa04218	Cellular senescence	5/17	157/9376	6.49665e-06	8.17611e-05	4.16213e-05	1017/5894/1021/11200/983	5
Environmental Information Processing	Signal transduction	hsa04150	mTOR signaling pathway	5/17	158/9376	6.70173e-06	8.17611e-05	4.16213e-05	5894/2932/6197/6195/6196	5
Cellular Processes	Cell growth and death	hsa04115	p53 signaling pathway	4/17	75/9376	8.30704e-06	9.21326e-05	4.6901e-05	1017/1021/11200/983	4
Human Diseases	Cancer: specific types	hsa05215	Prostate cancer	4/17	106/9376	3.27991e-05	0.000333457	0.00016975	1017/5159/5894/2932	4
Human Diseases	Endocrine and metabolic disease	hsa04931	Insulin resistance	4/17	109/9376	3.66086e-05	0.000343557	0.000174891	2932/6197/6195/6196	4
Human Diseases	Infectious disease: viral	hsa05160	Hepatitis C	4/17	156/9376	0.000148227	0.00129169	0.000657548	1017/5894/1021/2932	4
Human Diseases	Infectious disease: viral	hsa05165	Human papillomavirus infection	5/17	333/9376	0.00023848	0.00192979	0.000982377	1017/5159/5894/1021/2932	5
Human Diseases	Cancer: overview	hsa05230	Central carbon metabolism in cancer	3/17	71/9376	0.000262234	0.00192979	0.000982377	5159/5894/5163	3
Organismal Systems	Development and regeneration	hsa04360	Axon guidance	4/17	184/9376	0.000279695	0.00192979	0.000982377	25/5894/1020/2932	4
Human Diseases	Cancer: specific types	hsa05218	Melanoma	3/17	73/9376	0.000284723	0.00192979	0.000982377	5159/5894/1021	3
Human Diseases	Cancer: specific types	hsa05214	Glioma	3/17	76/9376	0.000320741	0.00203355	0.0010352	5159/5894/1021	3
Human Diseases	Cancer: specific types	hsa05220	Chronic myeloid leukemia	3/17	77/9376	0.000333369	0.00203355	0.0010352	25/5894/1021	3
Human Diseases	Drug resistance: antineoplastic	hsa01521	EGFR tyrosine kinase inhibitor resistance	3/17	80/9376	0.000373173	0.00216796	0.00110362	5159/5894/2932	3
Environmental Information Processing	Signal transduction	hsa04012	ErbB signaling pathway	3/17	86/9376	0.000461714	0.00254491	0.00129551	25/5894/2932	3
Environmental Information Processing	Signal transduction	hsa04015	Rap1 signaling pathway	4/17	212/9376	0.000479778	0.00254491	0.00129551	5587/5159/1436/5894	4
Cellular Processes	Cellular community - eukaryotes	hsa04540	Gap junction	3/17	89/9376	0.00051063	0.00255747	0.0013019	5159/5894/983	3
Human Diseases	Cancer: overview	hsa05207	Chemical carcinogenesis - receptor activation	4/17	217/9376	0.000524071	0.00255747	0.0013019	5894/6197/6195/6196	4
Environmental Information Processing	Signal transduction	hsa04014	Ras signaling pathway	4/17	238/9376	0.000742526	0.00348416	0.00177365	5159/1436/25/5894	4
Human Diseases	Infectious disease: viral	hsa05162	Measles	3/17	136/9376	0.00174901	0.00790292	0.00402306	1017/1021/2932	3
Human Diseases	Cancer: specific types	hsa05224	Breast cancer	3/17	148/9376	0.00222791	0.00941389	0.00479223	5894/1021/2932	3
Human Diseases	Cancer: overview	hsa05206	MicroRNAs in cancer	4/17	323/9376	0.00230504	0.00941389	0.00479223	5159/25/5894/1021	4
Human Diseases	Cancer: specific types	hsa05226	Gastric cancer	3/17	150/9376	0.00231489	0.00941389	0.00479223	1017/5894/2932	3
Human Diseases	Endocrine and metabolic disease	hsa04934	Cushing syndrome	3/17	155/9376	0.00254155	0.0100022	0.00509173	1017/1021/2932	3
Human Diseases	Cancer: specific types	hsa05225	Hepatocellular carcinoma	3/17	170/9376	0.00330285	0.0125921	0.00641014	5894/1021/2932	3
Human Diseases	Infectious disease: viral	hsa05167	Kaposi sarcoma-associated herpesvirus infection	3/17	196/9376	0.00492792	0.0178784	0.00910119	5894/1021/2932	3
Human Diseases	Cancer: specific types	hsa05213	Endometrial cancer	2/17	59/9376	0.00498251	0.0178784	0.00910119	5894/2932	2
		hsa04519	Cadherin signaling	4/17	404/9376	0.00516905	0.0180178	0.00917215	5159/5894/2932/6788	4
Cellular Processes	Cellular community - eukaryotes	hsa04510	Focal adhesion	3/17	203/9376	0.00543503	0.0184171	0.00937542	5159/5894/2932	3
Human Diseases	Cancer: overview	hsa05203	Viral carcinogenesis	3/17	205/9376	0.00558552	0.0184171	0.00937542	1017/1021/983	3
Human Diseases	Cancer: specific types	hsa05221	Acute myeloid leukemia	2/17	68/9376	0.00657044	0.0210946	0.0107384	1436/5894	2
Organismal Systems	Endocrine system	hsa04917	Prolactin signaling pathway	2/17	71/9376	0.00714466	0.0219012	0.011149	5894/2932	2
Human Diseases	Infectious disease: viral	hsa05163	Human cytomegalovirus infection	3/17	227/9376	0.00740928	0.0219012	0.011149	5894/1021/2932	3
Human Diseases	Cancer: overview	hsa05208	Chemical carcinogenesis - reactive oxygen species	3/17	227/9376	0.00740928	0.0219012	0.011149	5587/25/5894	3
Human Diseases	Cancer: specific types	hsa05223	Non-small cell lung cancer	2/17	73/9376	0.00753975	0.0219012	0.011149	5894/1021	2
Organismal Systems	Environmental adaptation	hsa04714	Thermogenesis	3/17	235/9376	0.00815078	0.0231255	0.0117722	6197/6195/6196	3
Human Diseases	Cancer: specific types	hsa05212	Pancreatic cancer	2/17	77/9376	0.0083591	0.0231775	0.0117987	5894/1021	2
Human Diseases	Cancer: specific types	hsa05210	Colorectal cancer	2/17	87/9376	0.0105745	0.0286685	0.014594	5894/2932	2
Organismal Systems	Immune system	hsa04662	B cell receptor signaling pathway	2/17	91/9376	0.011526	0.030569	0.0155614	5894/2932	2
Human Diseases	Cancer: specific types	hsa05222	Small cell lung cancer	2/17	93/9376	0.0120156	0.0311893	0.0158772	1017/1021	2
Human Diseases	Cancer: overview	hsa05231	Choline metabolism in cancer	2/17	99/9376	0.0135384	0.0344101	0.0175168	5159/5894	2
Organismal Systems	Endocrine system	hsa04916	Melanogenesis	2/17	101/9376	0.0140639	0.0350162	0.0178254	5894/2932	2
Organismal Systems	Immune system	hsa04660	T cell receptor signaling pathway	2/17	122/9376	0.0201028	0.0471642	0.0240094	5894/2932	2
Organismal Systems	Endocrine system	hsa04919	Thyroid hormone signaling pathway	2/17	122/9376	0.0201028	0.0471642	0.0240094	5894/2932	2
Organismal Systems	Endocrine system	hsa04935	Growth hormone synthesis, secretion and action	2/17	122/9376	0.0201028	0.0471642	0.0240094	5894/2932	2
Environmental Information Processing	Signal transduction	hsa04068	FoxO signaling pathway	2/17	133/9376	0.0236306	0.0543949	0.0276902	1017/5894	2
Organismal Systems	Endocrine system	hsa04910	Insulin signaling pathway	2/17	138/9376	0.0253133	0.0571892	0.0291127	5894/2932	2
Cellular Processes	Cellular community - eukaryotes	hsa04550	Signaling pathways regulating pluripotency of stem cells	2/17	144/9376	0.0273961	0.0607695	0.0309353	5894/2932	2
Environmental Information Processing	Signal transduction	hsa04072	Phospholipase D signaling pathway	2/17	149/9376	0.0291836	0.0635786	0.0323653	5159/5894	2
		hsa04518	Integrin signaling	2/17	154/9376	0.0310175	0.0653186	0.0332511	5159/2932	2
Human Diseases	Neurodegenerative disease	hsa05010	Alzheimer disease	3/17	388/9376	0.0310531	0.0653186	0.0332511	5894/1020/2932	3
Environmental Information Processing	Signal transduction	hsa04390	Hippo signaling pathway	2/17	157/9376	0.0321396	0.0664581	0.0338311	2932/6788	2
Human Diseases	Infectious disease: viral	hsa05161	Hepatitis B	2/17	163/9376	0.0344321	0.0700118	0.0356402	1017/5894	2
Environmental Information Processing	Signal transduction	hsa04630	JAK-STAT signaling pathway	2/17	168/9376	0.0363907	0.0727814	0.0370501	5159/5894	2
Human Diseases	Infectious disease: viral	hsa05164	Influenza A	2/17	173/9376	0.0383924	0.0755462	0.0384575	5894/1021	2
Organismal Systems	Immune system	hsa04062	Chemokine signaling pathway	2/17	193/9376	0.046812	0.0906519	0.0461472	5894/2932	2
Environmental Information Processing	Signal transduction	hsa04392	Hippo signaling pathway - multiple species	1/17	29/9376	0.0513426	0.0978719	0.0498226	6788	1
Human Diseases	Infectious disease: viral	hsa05169	Epstein-Barr virus infection	2/17	205/9376	0.0521658	0.0979113	0.0498427	1017/1021	2
Human Diseases	Neurodegenerative disease	hsa05022	Pathways of neurodegeneration - multiple diseases	3/17	480/9376	0.0531071	0.0981677	0.0499732	5894/1020/2932	3
Human Diseases	Infectious disease: viral	hsa05170	Human immunodeficiency virus 1 infection	2/17	214/9376	0.0563217	0.102556	0.0522071	5894/983	2
Human Diseases	Infectious disease: viral	hsa05166	Human T-cell leukemia virus 1 infection	2/17	224/9376	0.0610747	0.109575	0.0557803	1017/11200	2
Cellular Processes	Cell motility	hsa04810	Regulation of actin cytoskeleton	2/17	232/9376	0.0649757	0.114885	0.0584831	5159/5894	2
Human Diseases	Cancer: specific types	hsa05219	Bladder cancer	1/17	41/9376	0.0718534	0.12523	0.0637496	5894	1
Human Diseases	Substance dependence	hsa05030	Cocaine addiction	1/17	49/9376	0.0852945	0.146562	0.074609	1020	1
Environmental Information Processing	Signal transduction	hsa04340	Hedgehog signaling pathway	1/17	56/9376	0.096905	0.1642	0.0835876	2932	1
		hsa04517	IgSF CAM signaling	2/17	299/9376	0.100691	0.168278	0.0856637	25/2932	2
Environmental Information Processing	Signal transduction	hsa04370	VEGF signaling pathway	1/17	60/9376	0.103477	0.168323	0.0856863	5894	1
Organismal Systems	Nervous system	hsa04730	Long-term depression	1/17	60/9376	0.103477	0.168323	0.0856863	5894	1
Human Diseases	Cancer: specific types	hsa05217	Basal cell carcinoma	1/17	63/9376	0.108377	0.173973	0.0885627	2932	1
Organismal Systems	Endocrine system	hsa04929	GnRH secretion	1/17	65/9376	0.111629	0.176867	0.0900357	5894	1
Organismal Systems	Immune system	hsa04664	Fc epsilon RI signaling pathway	1/17	69/9376	0.1181	0.18256	0.0929337	5894	1
Human Diseases	Cancer: specific types	hsa05211	Renal cell carcinoma	1/17	70/9376	0.119711	0.18256	0.0929337	5894	1
Human Diseases	Cardiovascular disease	hsa05416	Viral myocarditis	1/17	70/9376	0.119711	0.18256	0.0929337	25	1
Human Diseases	Cancer: overview	hsa05235	PD-L1 expression and PD-1 checkpoint pathway in cancer	1/17	90/9376	0.151353	0.227963	0.116047	5894	1
Organismal Systems	Endocrine system	hsa04912	GnRH signaling pathway	1/17	93/9376	0.156006	0.231203	0.117696	5894	1
Organismal Systems	Immune system	hsa04657	IL-17 signaling pathway	1/17	94/9376	0.157551	0.231203	0.117696	2932	1
Organismal Systems	Immune system	hsa04666	Fc gamma R-mediated phagocytosis	1/17	98/9376	0.163707	0.231203	0.117696	5894	1
Organismal Systems	Endocrine system	hsa04925	Aldosterone synthesis and secretion	1/17	98/9376	0.163707	0.231203	0.117696	5587	1
Human Diseases	Drug resistance: antineoplastic	hsa01522	Endocrine resistance	1/17	99/9376	0.165239	0.231203	0.117696	5894	1
Environmental Information Processing	Signaling molecules and interaction	hsa04061	Viral protein interaction with cytokine and cytokine receptor	1/17	100/9376	0.166769	0.231203	0.117696	1436	1
Organismal Systems	Immune system	hsa04640	Hematopoietic cell lineage	1/17	100/9376	0.166769	0.231203	0.117696	1436	1
Organismal Systems	Immune system	hsa04625	C-type lectin receptor signaling pathway	1/17	105/9376	0.174378	0.239035	0.121683	5894	1
Environmental Information Processing	Signal transduction	hsa04066	HIF-1 signaling pathway	1/17	110/9376	0.181921	0.246605	0.125536	5163	1
Organismal Systems	Nervous system	hsa04726	Serotonergic synapse	1/17	115/9376	0.1894	0.251161	0.127856	5894	1
Organismal Systems	Endocrine system	hsa04928	Parathyroid hormone synthesis, secretion and action	1/17	115/9376	0.1894	0.251161	0.127856	5894	1
Environmental Information Processing	Signal transduction	hsa04071	Sphingolipid signaling pathway	1/17	125/9376	0.204165	0.267829	0.136341	5894	1
Organismal Systems	Endocrine system	hsa04926	Relaxin signaling pathway	1/17	130/9376	0.211452	0.273225	0.139088	5894	1
Organismal Systems	Immune system	hsa04650	Natural killer cell mediated cytotoxicity	1/17	133/9376	0.215794	0.273225	0.139088	5894	1
Organismal Systems	Nervous system	hsa04728	Dopaminergic synapse	1/17	133/9376	0.215794	0.273225	0.139088	2932	1
Organismal Systems	Circulatory system	hsa04270	Vascular smooth muscle contraction	1/17	134/9376	0.217236	0.273225	0.139088	5894	1
Cellular Processes	Cell growth and death	hsa04210	Apoptosis	1/17	137/9376	0.221548	0.275522	0.140257	5894	1
Organismal Systems	Endocrine system	hsa04915	Estrogen signaling pathway	1/17	139/9376	0.22441	0.275522	0.140257	5894	1
Environmental Information Processing	Signal transduction	hsa04371	Apelin signaling pathway	1/17	140/9376	0.225838	0.275522	0.140257	5894	1
Organismal Systems	Development and regeneration	hsa04380	Osteoclast differentiation	1/17	142/9376	0.228685	0.276234	0.140619	1436	1
Human Diseases	Endocrine and metabolic disease	hsa04936	Alcoholic liver disease	1/17	144/9376	0.231523	0.276919	0.140968	2932	1
Organismal Systems	Endocrine system	hsa04921	Oxytocin signaling pathway	1/17	154/9376	0.245564	0.290862	0.148066	5894	1
Human Diseases	Endocrine and metabolic disease	hsa04932	Non-alcoholic fatty liver disease	1/17	157/9376	0.249729	0.292951	0.14913	2932	1
Environmental Information Processing	Signal transduction	hsa04022	cGMP-PKG signaling pathway	1/17	166/9376	0.262094	0.304529	0.155023	5894	1
Cellular Processes	Transport and catabolism	hsa04140	Autophagy - animal	1/17	169/9376	0.266173	0.30635	0.155951	5894	1
Environmental Information Processing	Signal transduction	hsa04310	Wnt signaling pathway	1/17	178/9376	0.278283	0.317295	0.161522	2932	1
Human Diseases	Infectious disease: bacterial	hsa05152	Tuberculosis	1/17	181/9376	0.282278	0.31887	0.162324	5894	1
Organismal Systems	Immune system	hsa04621	NOD-like receptor signaling pathway	1/17	187/9376	0.290205	0.324817	0.165351	5586	1
Human Diseases	Substance dependence	hsa05034	Alcoholism	1/17	191/9376	0.295444	0.327674	0.166806	5894	1
Organismal Systems	Immune system	hsa04613	Neutrophil extracellular trap formation	1/17	195/9376	0.300647	0.33044	0.168214	5894	1
Human Diseases	Infectious disease: bacterial	hsa05130	Pathogenic Escherichia coli infection	1/17	200/9376	0.307099	0.332577	0.169302	25	1
Human Diseases	Cancer: overview	hsa05202	Transcriptional misregulation in cancer	1/17	201/9376	0.308383	0.332577	0.169302	1436	1
Human Diseases	Cancer: overview	hsa05205	Proteoglycans in cancer	1/17	204/9376	0.31222	0.332577	0.169302	5894	1
Human Diseases	Cardiovascular disease	hsa05415	Diabetic cardiomyopathy	1/17	205/9376	0.313495	0.332577	0.169302	2932	1
Human Diseases	Cardiovascular disease	hsa05417	Lipid and atherosclerosis	1/17	216/9376	0.327372	0.344305	0.175272	2932	1
Environmental Information Processing	Signal transduction	hsa04024	cAMP signaling pathway	1/17	226/9376	0.339757	0.354277	0.180348	5894	1
Human Diseases	Infectious disease: bacterial	hsa05132	Salmonella infection	1/17	248/9376	0.366254	0.378669	0.192765	5894	1
Human Diseases	Infectious disease: bacterial	hsa05131	Shigellosis	1/17	253/9376	0.372135	0.379527	0.193202	2932	1
Environmental Information Processing	Signal transduction	hsa04020	Calcium signaling pathway	1/17	254/9376	0.373305	0.379527	0.193202	5159	1
Human Diseases	Neurodegenerative disease	hsa05020	Prion disease	1/17	275/9376	0.397405	0.40069	0.203975	2932	1
Environmental Information Processing	Signaling molecules and interaction	hsa04060	Cytokine-cytokine receptor interaction	1/17	298/9376	0.422799	0.422799	0.21523	1436	1
